# Supplementary material for: In-Hospital Graft Occlusion in Post-Coronary Artery Bypass Grafting Patients in the Early Postoperative Period: A Systematic Review and Meta-Analysis
Source: J Clin Med. 2024 Sep 18;13(18):5514. doi: 10.3390/jcm13185514 (PMC11432121; doi:10.3390/jcm13185514)
Supplement: Supplementary file 1 [file jcm-13-05514-s001.zip]

Archive with 2 entries (2 files):
- Supp material 1.pdf
- Supp material 2.pdf
